# Supplementary material for: Evolution and Expression Characteristics of Receptor-Like Cytoplasmic Protein Kinases in Maize, Rice and Arabidopsis
Source: Int J Mol Sci. 2018 Nov 21;19(11):3680. doi: 10.3390/ijms19113680 (PMC6274858; doi:10.3390/ijms19113680)
Supplement: Supplementary file 1 [file ijms-19-03680-s001.zip]

Archive with 4 entries (3 files):
- supplementary data/
- supplementary data/Table S1.docx
- supplementary data/Table S2.docx
- supplementary data/Table S3.docx
